# Supplementary material for: Safety and Efficacy of Stroke Thrombolysis for Patients with Cerebral Cavernous Malformations: Literature Review and Nationwide Cohort Study
Source: NeuroSci. 2026 Feb 8;7(1):24. doi: 10.3390/neurosci7010024 (PMC12921825; doi:10.3390/neurosci7010024)
Supplement: Supplementary file 1 [file neurosci-07-00024-s001.zip]

Archive with 1 entries (1 files):
- neurosci-3944808-supplementary.pdf
